# Supplementary material for: Clustering of the ζ-Chain Can Initiate T Cell Receptor Signaling
Source: Int J Mol Sci. 2020 May 15;21(10):3498. doi: 10.3390/ijms21103498 (PMC7279048; doi:10.3390/ijms21103498)
Supplement: Supplementary file 1 [file ijms-21-03498-s001.zip]

Archive with 6 entries (6 files):
- ijms-802020-revision-suppl/ijms-802020-suppl.docx
- ijms-802020-revision-suppl/Video 1.avi
- ijms-802020-revision-suppl/Video 2.avi
- ijms-802020-revision-suppl/Video 3.avi
- ijms-802020-revision-suppl/Video 4.avi
- ijms-802020-revision-suppl/Video 5.avi
